# Supplementary material for: Fabrication of Collagen–Hyaluronic Acid Cryogels by Directional Freezing Mimicking Cartilage Arcade-like Structure
Source: Biomolecules. 2022 Dec 3;12(12):1809. doi: 10.3390/biom12121809 (PMC9775592; doi:10.3390/biom12121809)
Supplement: Supplementary file 1 [file biomolecules-12-01809-s001.zip]

Archive with 1 entries (1 files):
- biomolecules-1994975-supplementary.pdf
